# Supplementary material for: Docking domains from modular polyketide synthases and their use in engineering
Source: Nat Commun. 2025 Jul 22;16:6690. doi: 10.1038/s41467-025-61435-4 (PMC12284057; doi:10.1038/s41467-025-61435-4)
Supplement: Supplementary file 3 — Supplementary Data 1 [file 41467_2025_61435_MOESM3_ESM.xlsx]

## Sheet: Feuil1
PKS system	Organism	1 module	2 modules	3 modules	4 modules	5 modules	6 modules	7 modules	8 modules	9 modules
Abyssomycin	Verrucosispora maris	1	2		1
Aculeximycin	Kutzneria albida	1	3	3		1
Ambruticin	Sorangium cellulosum	4	3
Anatoxin	Oscillatoria	3
Angolamycin	Streptomyces eurythermus	3	1	1
Maytansine	Actinosynnema pretiosum	1	2	1
Apoptolidin	Nocardiopsis	4	2	1	1
Aurafuron	Stigmatella aurantiaca	3	3
Aureothin	Streptomyces thioluteus	2	1
Avermectin	Streptomyces avermitilis			3	1
Bafilomycin B1	Streptomyces lohii	1	2	1	1
BE-14106	Streptomyces sp. DSM 21069	2	3		1
Borrelidin	Streptomyces parvulus	5	2
A23187	Streptomyces charteusis	3	2
Candicidin	Streptomyces sp. FR-008	1	2	1			2
Chalcomycin A	Streptomyces bikiniensis	3	1	1
Chlorothricin	Streptomyces antibioticus	3	2	2
Coelimycin P1	Streptomyces coelicolor	1	1	1
Concanamycin A	Streptomyces neyagawaensis	1	2	3
Oronofacic acid	Pseudamonas syringae	1	1
Cremimycin	Streptomyces sp. MJ635-86F5	3	2	2
Curacin A (NRP hybrid)	Moorea producens	7	2
10,11-Dihydro-8-deoxy-12,13-deepoxy-12,13-dihydrochalcomycin	Streptomyces sp. KCTC 0041BP	3	1	1
E-837	Streptomyces aculeolatus	2	2	1
Ebelaconte A	Kitasatospora aburaviensis	5
ECO-02301	Streptomyces aizunensis	1	2	2	2	1
Elaiophylin	Streptomyces ??	3	1	1
Erythromycin	Saccharopolysporra erythraea		2	1
FD-891	Streptomyces graminofaciens	1	2	1		1
Filipin	Streptomyces avermitilis	1	2		1	1
Fostriecin	Streptomyces pulveraceus	3	3
Geldanamycin	Streptomyces hygroscopicus		2		1
Gephyronic acid	Archangium violaceum	3	1	1
Gulmericin A	Pyxidicoccus fallax	5	1
Halstoctacosanolide A	Streptomyces halstedii	1	2	4	1
Herbimycin A	Streptomyces hygroscopicus		2		1
Hygrocin A/B	Streptomyces sp. LZ35	3	1		1
Incednine	Streptomyces sp. ML694-90F3	1	3	1
X-14547	Streptomyces antibioticus	2	1	2
Jerangolid A/D	Sorangium cellulosum	2	3
Kijanimicin	Actinomadura kijaniata	2	1		2
Laidlomycin	Streptomyces sp. CS684	3	5
Lankamycin	Streptomyces rochei		2	1
Lasalocid	Streptomyces lasaliensis	4	1	2
Macbecin	Actinosynnema pretiosum		2		1
Marineosin A/B	Streptomyces sp. CNQ-617		2
Megalomicin A, etc.	Micromonospora megalomicea		2	1
Meilingmycin A, etc.	Streptomyces nanchangensis	1	1	3	1
Methymycin	Streptomyces venezuelae	2	1	1
Midecamycin	Streptomyces mycarofaciens	3	2	1
ML-449	Streptomyces sp. MP39-85	3	3		1
Monensin	Streptomyces cinnamonensis	3	5
Mycinamicin II	Micromonospora griseorubida	3	1	1
Mycolactone B	Mycobacterium ulcerans	1							1	1
Nanchangmycin	Streptomyces nanchangensis	4	5
Napthomycin A	Streptomyces sp. CS		2	2	1
LL-F28249α	Streptomyces cyaneogriseus		2	2	1
Spectinabilin	Streptomyces orinoci	2	2
Neocarzilin A/B	Streptomyces carzinostaticus	2	2
Niddamycin	Streptomyces caelestis	3	1	1
Nigericin	Streptomyces violaceusniger	4	4	1
Nystatin A1	Streptomyces noursei	2	1	1			2
Oligomycin	Streptomyces avermitilis	1	3	2	1
Phenylnannolone A/B/C	Nannocystis pusilla					1
Phoslactomycin B	Streptomyces sp. HK803	4	2
Piericidin A1	Streptomyces piomogenus	3	3
Pimaricin	Streptomyces natalensis	2	1		1		1
Pladienolide B	Streptomyces platensis	1	1		2
Pyoluteorin	Pseudomonas protegens	1	1
Pyrrolomycin A-D	Streptomyces vitaminophilus	1	1
Quartromicin A1	Amycolatopsis orientalis	2			1
Reveromycin A	Streptomyces sp. SN-593		1	1	2
Rifamycin	Amycolatopsis mediterranei	2	1	1	1
Rubadurin	Streptomyces achromogenes			2
Salinilactam	Salinispora tropica	1	3		1
Salinomycin	Streptomyces albus	4	4	1
Soraphen A	Sorangium cellulosum	1			1	1
A83543A/Spinosyn D	Saccharopolyspora spinosa	1	2	2
Spirangien O	Sorangium cellulosum	1	3	3
Stambomycin A-D	Streptomyces ambofaciens	1	4	1	2	1
Stigmatellin	Stigmatella aurantiaca	8	1
Tautomycetin	Streptomyces sp. CK4412				1		1
Tautomycin	Streptomyces spiroverticillatus			2				1
Tetrocarcin A	Micromonospora chalcea	2			2
Tetronasin	Streptomyces longisporoflavus	3		5
Tetronomycin	Streptomyces sp. NRRL 11266	3	1	4
Tiacumicin B	Dactylosporangium aurantiacum	2	2		1
Tylactone	Streptomyces fradiae	3	1	1
Vicenistatin	Streptomyces halstedii	1	2	1
Totals	462 subunits	179	154	78	35	7	6	1	1	1
